# Supplementary material for: The effect of intrapartum maternal fever on neonatal outcomes: a systematic review and meta-analysis
Source: Front Pediatr. 2025 Sep 17;13:1571732. doi: 10.3389/fped.2025.1571732 (PMC12486603; doi:10.3389/fped.2025.1571732)
Supplement: Supplementary file 1 [file Datasheet1.zip]

Archive with 18 entries (18 files):
- Supplementary Figure 18.jpg
- Supplementary Figure 1.tif
- Supplementary Figure 2.tif
- Supplementary Figure 3.tif
- Supplementary Figure 4.tif
- Supplementary Figure 5.tif
- Supplementary Figure 6.tif
- Supplementary Figure 7.jpg
- Supplementary Figure 8.jpg
- Supplementary Figure 9.jpg
- Supplementary Figure 10.jpg
- Supplementary Figure 11.jpg
- Supplementary Figure 12.jpg
- Supplementary Figure 13.jpg
- Supplementary Figure 14.jpg
- Supplementary Figure 15.jpg
- Supplementary Figure 16.jpg
- Supplementary Figure 17.jpg
